# Supplementary material for: The Vaginal Microbial Signatures of Preterm Birth Delivery in Indian Women
Source: Front Cell Infect Microbiol. 2021 May 13;11:622474. doi: 10.3389/fcimb.2021.622474 (PMC8169982; doi:10.3389/fcimb.2021.622474)
Supplement: Supplementary file 2 [file Table_1.xlsx]

## Sheet: Table S1
Table S1: QA/QC report and Shannon and Chao index values
Description	Sample ID	No. of raw reads	No. of QA/QC qualified reads new	No. of OTU	Shannon Index	Chao1 Index
TERM_V1	Sample_1-MOS-PTB.	1019249	971483	160	0.45	152.7
TERM_V1	Sample_2-MOS-PTB.	927737	857590	208	2.68	206.2
TERM_V1	Sample_3-MOS-PTB.	1116184	1068512	90	0.15	83.8
TERM_V1	Sample_4-MOS-PTB.	1140896	1092656	168	0.76	157.3
TERM_V1	Sample_5-MOS-PTB.	953205	912364	115	1.24	116.2
TERM_V1	Sample_6-MOS-PTB.	921433	858271	76	1.6	71.1
TERM_V1	Sample_7-MOS-PTB.	1026583	982995	112	1.24	104
TERM_V1	Sample_8-MOS-PTB.	891354	853423	161	0.92	157.9
TERM_V1	Sample_9-MOS-PTB.	1179411	1123323	112	0.81	108.6
TERM_V1	Sample_10-MOS-PTB.	1021411	974448	137	0.51	130.7
TERM_V1	Sample_11-MOS-PTB.	1017064	970184	98	0.52	93.3
TERM_V1	Sample_12-MOS-PTB.	965496	920419	67	0.24	65.1
TERM_V1	Sample_13-MOS-PTB.	918096	878193	113	0.47	104.8
TERM_V1	Sample_14-MOS-PTB.	931578	858094	144	1.99	137.4
TERM_V1	Sample_15-MOS-PTB.	891621	854257	131	1.18	126
TERM_V1	Sample_16-MOS-PTB.	919938	881673	120	0.91	113.6
TERM_V1	Sample_17-MOS-PTB.	850268	815819	101	1.78	99.8
TERM_V1	Sample_18-MOS-PTB.	659035	632997	105	0.79	105.1
TERM_V1	Sample_19-MOS-PTB.	804666	774000	159	1.68	171.8
TERM_V1	Sample_20-MOS-PTB.	783274	754932	70	0.5	66
PRETERM_V1	Sample_21-MOS-PTB.	902603	862666	145	2.49	142
PRETERM_V1	Sample_22-MOS-PTB.	947946	906591	124	0.58	118.5
PRETERM_V1	Sample_23-MOS-PTB.	772216	735209	164	1.65	161.9
PRETERM_V1	Sample_24-MOS-PTB.	1036637	991595	141	1.15	134.1
PRETERM_V1	Sample_25-MOS-PTB.	996055	922368	99	2	93
PRETERM_V1	Sample_26-MOS-PTB.	1001512	962083	117	0.55	107.7
PRETERM_V1	Sample_28-MOS-PTB.	972804	935370	121	1.36	115.5
PRETERM_V1	Sample_29-MOS-PTB.	913279	876180	77	0.25	74.3
PRETERM_V1	Sample_30-MOS-PTB.	960037	918486	144	1.46	138.4
PRETERM_V1	Sample_31-MOS-PTB.	765905	715556	98	1.94	98.8
PRETERM_V1	Sample_33-MOS-PTB.	999801	955977	95	1.09	88.2
PRETERM_V1	Sample_34-MOS-PTB.	981621	915435	125	2.48	121.9
PRETERM_V1	Sample_35-MOS-PTB.	896778	855707	81	1.41	86.7
PRETERM_V1	Sample_36-MOS-PTB.	949745	910031	146	1.3	145.2
PRETERM_V1	Sample_37-MOS-PTB.	941168	892542	146	0.57	142.7
PRETERM_V1	Sample_38-MOS-PTB.	1058329	1000816	166	1.2	153.4
PRETERM_V1	Sample_39-MOS-PTB.	1200476	1143221	162	2.13	153.2
PRETERM_V1	Sample_40-MOS-PTB.	1283254	1218046	102	0.63	96.3
TERM_V2	Sample_41-MOS-PTB.	975303	925833	116	0.57	115.1
TERM_V2	Sample_42-MOS-PTB.	989363	936851	177	1.7	168.8
TERM_V2	Sample_43-MOS-PTB.	1196010	1135926	97	0.76	102.7
TERM_V2	Sample_44-MOS-PTB.	1196478	1133247	82	0.31	74.2
TERM_V2	Sample_45-MOS-PTB.	1108355	1049628	110	1.05	107.4
TERM_V2	Sample_46-MOS-PTB.	1186174	1093572	104	1.96	96.5
TERM_V2	Sample_47-MOS-PTB.	1021822	965750	94	0.49	83.9
TERM_V2	Sample_48-MOS-PTB.	1301949	1226703	98	1.03	92.3
TERM_V2	Sample_49-MOS-PTB.	1070204	1027251	124	1.39	121.7
TERM_V2	Sample_50-MOS-PTB.	929399	890263	131	0.57	132.4
TERM_V2	Sample_51-MOS-PTB.	1135449	1086957	85	0.67	78.2
TERM_V2	Sample_52-MOS-PTB.	1004452	949108	136	1.4	138.9
TERM_V2	Sample_53-MOS-PTB.	850670	813549	108	1.07	121
TERM_V2	Sample_54-MOS-PTB.	903724	865757	125	1.18	122.7
TERM_V2	Sample_55-MOS-PTB.	972881	936115	94	0.77	90.8
TERM_V2	Sample_56-MOS-PTB.	877719	840717	123	1.88	119.5
TERM_V2	Sample_57-MOS-PTB.	859877	828160	72	0.29	65.1
TERM_V2	Sample_58-MOS-PTB.	975221	938972	99	0.75	96.4
TERM_V2	Sample_59-MOS-PTB.	803167	774232	77	0.53	73.6
PRETERM_V2	Sample_60-MOS-PTB.	998283	958727	122	1.87	118
PRETERM_V2	Sample_61-MOS-PTB.	1347885	1280987	84	0.35	79.5
PRETERM_V2	Sample_62-MOS-PTB.	1369430	1306262	141	0.9	132.6
PRETERM_V2	Sample_63-MOS-PTB.	1121034	1026411	80	2.06	73.9
PRETERM_V2	Sample_64-MOS-PTB.	1339397	1274554	157	0.98	146.8
PRETERM_V2	Sample_65-MOS-PTB.	1062093	993320	109	2.07	106.7
PRETERM_V2	Sample_66-MOS-PTB.	1196235	1135463	116	0.64	104.5
PRETERM_V2	Sample_67-MOS-PTB.	1057734	1007949	105	0.76	106.4
PRETERM_V2	Sample_68-MOS-PTB.	1144718	1085536	121	1.72	109.6
PRETERM_V2	Sample_69-MOS-PTB.	1199945	1139367	118	0.86	111.3
PRETERM_V2	Sample_70-MOS-PTB.	1271759	1207385	239	1.15	229.7
PRETERM_V2	Sample_71-MOS-PTB.	1123904	1070546	102	0.42	90.6
PRETERM_V2	Sample_72-MOS-PTB.	1439607	1369893	146	1.47	132.3
PRETERM_V2	Sample_73-MOS-PTB.	1020536	971267	122	0.2	107.3
PRETERM_V2	Sample_74-MOS-PTB.	1092709	1041606	132	1.39	125.5
PRETERM_V2	Sample_75-MOS-PTB.	1143659	1079424	82	1.75	80.1
PRETERM_V2	Sample_76-MOS-PTB.	986285	942805	169	1.49	158.5
PRETERM_V2	Sample_77-MOS-PTB.	787125	751935	119	2.36	115.3
TERM_V3	Sample_78-MOS-PTB.	1031960	978840	160	1.95	156
TERM_V3	Sample_79-MOS-PTB.	978377	935538	86	0.8	79.2
TERM_V3	Sample_80-MOS-PTB.	1008357	961923	110	1.4	110.8
TERM_V3	Sample_81-MOS-PTB.	1021508	973725	136	1.21	128.4
TERM_V3	Sample_82-MOS-PTB.	1156128	1100572	173	1.15	168
TERM_V3	Sample_83-MOS-PTB.	862981	804889	71	1.5	74.4
TERM_V3	Sample_84-MOS-PTB.	1021517	971872	134	0.89	124.2
TERM_V3	Sample_85-MOS-PTB.	798952	768998	92	0.61	97
TERM_V3	Sample_86-MOS-PTB.	953048	913065	146	0.36	141.5
TERM_V3	Sample_87-MOS-PTB.	779330	747343	138	1.94	136.8
TERM_V3	Sample_88-MOS-PTB.	1000651	959988	88	0.66	83.2
TERM_V3	Sample_89-MOS-PTB.	624608	600026	153	0.83	160.3
TERM_V3	Sample_90-MOS-PTB.	830546	783317	107	1.6	102.6
TERM_V3	Sample_91-MOS-PTB.	801076	768987	108	1.15	103
TERM_V3	Sample_92-MOS-PTB.	873907	837137	93	1	90.7
TERM_V3	Sample_93-MOS-PTB.	833355	797798	87	0.98	87
TERM_V3	Sample_94-MOS-PTB.	747796	717477	81	1.18	77.7
TERM_V3	Sample_95-MOS-PTB.	586945	564958	78	0.4	81.5
TERM_V3	Sample_96-MOS-PTB.	941331	901284	136	0.69	134.2
TERM_V3	Sample_97-MOS-PTB.	722200	692920	79	1.3	78.9
PRETERM_V3	Sample_98-MOS-PTB.	690709	662342	111	1.6	114.4
PRETERM_V3	Sample_99-MOS-PTB.	730958	702623	108	1.07	113.8
PRETERM_V3	Sample_100-MOS-PTB.	944700	903006	112	0.78	109.7
PRETERM_V3	Sample_101-MOS-PTB.	777141	580473	153	1.32	160.3
PRETERM_V3	Sample_102-MOS-PTB.	664012	627358	100	1.66	98.2
PRETERM_V3	Sample_103-MOS-PTB.	741284	711013	102	0.87	96.8
PRETERM_V3	Sample_104-MOS-PTB.	687490	656178	65	0.43	69.4
PRETERM_V3	Sample_106-MOS-PTB.	284167	271752	103	1.79	128.7
PRETERM_V3	Sample_107-MOS-PTB.	763745	731159	97	0.99	96.6
PRETERM_V3	Sample_108-MOS-PTB.	665867	613530	87	1.82	92.1
PRETERM_V3	Sample_109-MOS-PTB.	984644	941011	79	0.41	75.8
PRETERM_V3	Sample_110-MOS-PTB.	946789	908252	154	2.03	153.7
PRETERM_V3	Sample_111-MOS-PTB.	688737	659445	87	1.24	84.1
PRETERM_V3	Sample_112-MOS-PTB.	1026648	984702	106	0.99	101.9
PRETERM_V3	Sample_113-MOS-PTB.	519915	498584	103	1.63	111.7
PRETERM_V3	Sample_114-MOS-PTB.	439333	420468	113	0.62	119.8
PRETERM_V3	Sample_115-MOS-PTB.	693067	666495	130	2.3	131.1
PRETERM_V3	Sample_116-MOS-PTB.	951003	914958	86	1.75	81.9
Average		0.91 M	0.90 M

## Sheet: Table S2
Table S2: Comparative analysis of predominant genera (with mean relative abundance ≥1% in either TB or PTB group in any of the three trimesters) and their species level data between TB and PTB group in each of the trimesters
Genera with mean relative abundance ≥ 1 %	Species under genera with relative abundance > 1%	Species Relative abundance with their p-values in each trimester
		PTB_V1	SD	TB_V1	SD	P-value	PTB_V2	SD	TB_V2	SD	P-value	PTB_V3	SD	TB_V3	SD	P-value
Achromobacter	Taxa under genus Achromobacter	0.11	0.27	0.2	0.87	1	0.2	0.82	2.8	0.58	0.68	2.33	9.84	0.034	0.13	0.91
	Achromobacter spanius	0.108748	0.266536	0.200803	0.870462	1	0.210911	0.847492	0.284275	0.581175	0.681625	2.32923	9.84208	0.0343148	0.128875	0.906059
Gardnerella	Taxa under genus Gardnerella	7.18	16.5	3.09	8.4	0.22	4.2	10.2	0.78	2.6	0.01	4.65	16.1	3.26	10.5	0.42
	Gardnerella vaginalis	7.18803	16.51	3.08619	8.4677	0.227943	4.44108	10.4806	0.866368	2.58162	0.0120106	4.64671	16.1895	3.2592	10.7617	0.425849
Halomonas	Taxa under genus Halomonas	1.8	4.37	1.49	2.24	0.36	2.91	6.87	1.19	1.86	0.69	2.4	7.01	0.48	0.46	0.35
	Halomonas stevensii	1.80404	4.36742	1.48524	2.23947	0.361311	1.98283	5.81164	1.18786	1.6738	0.685153	2.40833	7.00689	0.477432	0.440669	0.346165
	Halomonas venusta	0	0	1.41812e-05	6.34204e-05	0.370264	0	0	0	0	NA	0	0	0	0	NA
	Halomonas _unassigned	0	0	0	0	NA	0	0	0	0	NA	0.000811788	0.00344412	0	0	0.316639
Lactobacillus	Taxa under genus Lactobacillus	39.71	31.4	40.2	40.3	0.74	38.22	32.3	43.21	36.2	0.73	34.95	30.5	41.28	31.4	0.5
	Lactobacillus crispatus	9.94773	16.4042	22.8963	34.2424	0.239479	8.02148	15.4435	21.2982	34.3598	0.245277	11.3915	14.0741	26.2132	35.0024	0.57279
	Lactobacillus iners	28.6253	29.9385	14.694	28.0786	0.0112241	24.0284	30.6671	13.013	21.2638	0.0172198	19.4132	28.7524	10.7746	18.873	0.0102568
	Lactobacillus gasseri	0.0769932	0.276509	0.406584	1.09007	0.533969	0.0263393	0.0617355	6.06866	17.2214	0.25789	0.0229359	0.0744813	2.16341	6.21227	0.0102568
	Lactobacillus delbrueckii	0.00163914	0.00336122	0.0603709	0.266216	0.162164	0.000416057	0.000680037	0.00246028	0.00733855	0.36996	0.000980714	0.00133489	0.00156051	0.0029176	0.259729
	Lactobacillus jensenii	0.000252227	0.000945294	0.000657641	0.00140818	0.186569	5.84188e-05	0.000121828	0.00199843	0.00836685	0.540694	5.69866e-05	0	0.00336707	0.0152868	0.32395
	Lactobacillus psittaci	0.00785599	0.0173783	0.00288866	0.00701848	0.432904	0.00360338	0.00809566	0.000746927	0.0019457	0.322356	0.00167448	0.00270593	0.00175386	0.00534697	0.92957
	Lactobacillu mucosae	0.000131593	0.000400552	0.000773266	0.002205	0.195635	5.0321e-05	0.000168134	0.00392185	0.0139213	0.671728	0.00020453	0.000672224	0.000235489	0.000823377	1
	Lactobacillus ruminis	2.12234e-05	6.79951e-05	0.00123385	0.00538554	1	1.11667e-05	4.60416e-05	9.783e-05	0.000426431	1	0.000104052	0.000441457	3.3098e-05	0.000151864	1
	Lactobacillus fermentum	1.24919e-05	3.64763e-05	0.00338319	0.0151301	0.552615	0.000310134	0.000736637	0.000160157	0.000644047	0.609166	0.000136265	0.000449482	4.64612e-05	0.000213178	0.32395
	Lactobacillus salivarius	0	0	1.41812e-05	6.34204e-05	0.370264	4.10694e-05	0.000124546	1.22288e-05	5.33039e-05	0.542046	0	0	0.000116153	0.000532946	0.343451
	Lactobacillus fornicalis	0.106889	0.35728	0.365647	0.791965	0.317077	0.0423655	0.104174	0.893327	3.73466	0.537755	0.0438611	0.0655026	1.23831	5.44924	0.191242
	Lactobacillus coleohominis	0.00339738	0.00719429	0.0336844	0.118979	0.114546	0.00012572	0.000424951	0.00892361	0.0348888	0.47621	0.0003294	0.00121586	0.00495075	0.0120778	0.336572
	Lactobacillus llii	0	0	5.6725e-05	0.000253682	0.370264	0	0	0	0	NA	0	0	0	0	NA
	Lactobacillus reuteri	0.178576	0.368407	0.178552	0.528489	0.364955	0.160673	0.271882	0.281269	0.871498	0.575808	0.197291	0.372211	0.136261	0.193311	0.232828
Megasphaera	Taxa under genus Megasphaera	1.45	3.1	0.001	0.003	0.02	0.34	1.05	0.004	0.01	0.12	0.51	1.48	0.001	0.002	0.11
	Megasphaera elsdenii	0.000446391	0.00101464	0.000452477	0.00139234	0.953092	0.000153446	0.000553304	0.00218125	0.00925683	1	0.00138563	0.00546432	0.000213958	0.000355422	0.651895
	Megasphaera massiliensis	0	0	0.000149364	0.000518486	0.0976172	8.22579e-05	0.000268021	2.07119e-05	9.02812e-05	0.29708	0	0	0.000117373	0.000389356	0.186207
	Megasphaera micronuciformis	0	0	0	0	NA	0	0	6.11438e-05	0.00026652	0.357962	0	0	0	0	NA
Ralstonia	Taxa under genus Ralstonia	0.75	1.85	0.61	1.38	0.76	1.74	5.17	0.58	1.26	0.94	1.12	4.8	0.59	2.18	0.54
	Ralstonia pickettii	0.00268453	0.00727198	0.00470994	0.0126141	0.646527	0.00224022	0.00648858	0.00162464	0.00256367	0.744291	0.00301287	0.0113324	0.00227111	0.000857245	0.628129
	Ralstonia insidiosa	0.750125	1.84837	0.606046	1.36959	0.510208	1.20388	4.77174	0.582964	1.20761	0.707383	1.11353	4.73668	0.590059	0.282796	0.29881
Sneathia	Taxa under genus Sneathia	0.01	0.03	0.008	0.002	0.82	1.54	6.47	0.34	0.001	1e-05	0.34	1.42	0.008	0.002	0.04
	Sneathia sanguinegens	0.0107917	0.0249035	0.000830355	0.00194283	0.818277	1.53623	6.29124	0.000365034	0.00131292	1.41411e-05	0.337377	1.37831	0.00080339	0.00205171	0.0386457
P-values in bold are considered to be significant i.e., p<0.05

## Sheet: Table S3
Table S3: Results of Linear Mixed Effects (LME) model based analysis of predominant genera (with mean relative abundance ≥1% in either TB or PTB group in any of the three trimesters) and their species level data using q2-longitudinal
Genera with mean relative abundance ≥ 1 %	Species under genera	BirthType effect [p_value]	Trimester effect [p_value]	Interaction effect (BirthType*Trimester) [p_value]
Achromobacter	Taxa under genus Achromobacter	0.326	0.062	0.157
	Achromobacter spanius	0.335	0.061	0.132
Gardnerella	Taxa under genus Gardnerella	0.148	0.836	0.253
	Gardnerella vaginalis	0.505	0.416	0.685
Halomonas	Taxa under genus Halomonas	0.434	0.034	0.046
	Halomonas stevensii	0.991	0.611	0.374
	Halomonas venusta	0.182	1	0.277
	Halomonas _unassigned	0.281	0.148	0.493
Lactobacillus	Taxa under genus Lactobacillus	0.015	0.001	0.001
	Lactobacillus crispatus	0.556	0.839	0.795
	Lactobacillus iners	0.024	0.041	0.302
	Lactobacillus gasseri	0.872	0.995	0.598
	Lactobacillus delbrueckii	0.19	0.986	0.296
	Lactobacillus jensenii	0.675	0.917	0.238
	Lactobacillus psittaci	0.021	0.004	0.056
	Lactobacillu mucosae	0.685	0.97	0.218
	Lactobacillus ruminis	0.153	0.9	0.22
	Lactobacillus fermentum	0.218	0.232	0.991
	Lactobacillus salivarius	0.437	1	0.301
	Lactobacillus fornicalis	0.771	0.931	0.281
	Lactobacillus coleohominis	0.148	0.836	0.253
	Lactobacillus llii	0.182	1	0.277
	Lactobacillus reuteri	0.833	0.954	0.797
Megasphaera	Taxa under genus Megasphaera	0.0001	0.0001	0.003
	Megasphaera elsdenii	0.548	0.493	0.528
	Megasphaera massiliensis	0.56	0.872	0.416
	Megasphaera micronuciformis	0.685	0.97	0.836
Ralstonia	Taxa under genus Ralstonia	0.175	0.327	0.219
	Ralstonia pickettii	0.505	0.416	0.493
	Ralstonia insidiosa	0.846	0.639	0.713
Sneathia	Taxa under genus Sneathia	0.207	0.914	0.937
	Sneathia sanguinegens	0.134	0.427	0.55
P-values in bold are considered to be significant i.e., p<0.05

## Sheet: Table S4
SN	Genome Assembly ID	Species name	isolation source	Isolation year	Country	Genome size (bp)	Contig Number	N50	GC percent	CDS	Assembly level	Genome source
1	47770.744*	Lactobacillus crispatus 5.1	high vaginal swabs	2016	India	2191964	34	103210	36.7	2249	Contig	THSTI Lab
2	47770.746*	Lactobacillus crispatus 7.2	high vaginal swabs	2016	India	2188668	36	96587	37.7	2248	Contig	THSTI Lab
3	47770.747*	Lactobacillus crispatus 8.2	high vaginal swabs	2016	India	2190096	35	103043	36.7	2248	Contig	THSTI Lab
4	47770.748*	Lactobacillus crispatus 9.2	high vaginal swabs	2016	India	2049433	155	19237	37	2213	Contig	THSTI Lab
5	47770.749*	Lactobacillus crispatus 10.2	high vaginal swabs	2016	India	2069648	165	19122	37	2233	Contig	THSTI Lab
6	GCA_000091765.1^	Lactobacillus crispatus ST1	crop of chickens	2010	Finland	2043161	1	2043161	36.88	2024	Chromosome	NCBI
7	GCA_000466885.2^	Lactobacillus crispatus 2029	genital tract	2011	Russia	2193123	295	9656	36.88	2501	Contig	NCBI
8	GCA_001434005.1^	Lactobacillus crispatus DSM 20584 = JCM 1185	eye	1970	China	2057071	150	28029	36.57	1967	Scaffold	NCBI
9	GCA_002811165.1^	Lactobacillus crispatus DISK12	human oral cavity	2016	India: chandigarh	2514332	450	88423	36.53	2202	Scaffold	NCBI
10	GCA_003971565.1^	Lactobacillus crispatus AB70	Korean vaginal fluid	2014	South Korea	2367925	1	2367925	37.26	2190	Complete Genome	NCBI
11	GCA_004103355.1^	Lactobacillus crispatus L49	vaginal tract	2010	China: Beijing	2520315	671	22325	36.76	2705	Contig	NCBI
12	GCA_009730275.1^	Lactobacillus crispatus FDAARGOS_743	mid-vaginal wall	2013	USA: VA	2373487	1	2373487	37.12	2173	Complete Genome	NCBI
13	GCA_009769205.1^	Lactobacillus crispatus DC21.1	Gallus gallus	2016	United Kingdom: Loughborough	2023061	1	2023061	37	1850	Complete Genome	NCBI
14	GCA_009857225.1^	Lactobacillus crispatus Indica1	high vaginal swabs	2016	India	1641433	59	33495	37.32	1596	Contig	THSTI
15	GCA_009857395.1^	Lactobacillus crispatus Indica2	high vaginal swabs	2016	India	2209487	39	153263	36.48	2024	Contig	THSTI
16	GCA_009933525.1^	Lactobacillus crispatus C25	Gallus gallus	2014	USA: North Carolina, BSL2 poultry research facilities at Dearstyne (NCSU)	2145933	1	2145933	36.85	2084	Complete Genome	NCBI
17	GCA_013487905.1	Lactobacillus crispatus 1D	Equus caballus	2018	USA: North Carolina	2349358	1	2349358	36.93	2180	Complete Genome	NCBI
18	1596.321*	Lactobacillus gasseri 221	high vaginal swabs	2016	India	1457943	106	23274	35.1	1462	Contig	THSTI
19	1596.323*	Lactobacillus gasseri 219	high vaginal swabs	2016	India	1542387	64	51720	35	1543	Contig	THSTI
20	1596.324*	Lactobacillus gasseri 218	high vaginal swabs	2016	India	1528392	61	51720	35	1530	Contig	THSTI
21	1596.329*	Lactobacillus gasseri 217	high vaginal swabs	2016	India	1528051	61	51720	35	1531	Contig	THSTI
22	1596.330*	Lactobacillus gasseri 216	high vaginal swabs	2016	India	1561727	50	57861	35	1583	Contig	THSTI
23	GCA_000014425.1^	Lactobacillus gasseri ATCC 33323 = JCM 1131	human isolate	2006	USA	1894360	1	1894360	35.26	1755	Complete Genome	NCBI
24	GCA_000175055.1^	Lactobacillus gasseri 202-4	human vaginal cavity	2009	USA	1820250	70	45830	34.89	1773	Contig	NCBI
25	GCA_000439915.1^	Lactobacillus gasseri 2016	Vaginal tract	2013	Russia	1879515	29	390599	35.25	1685	Contig	NCBI
26	GCA_002158885.1^	Lactobacillus gasseri 4M13	infant feces	2016	South Korea	2129370	1	2129370	34.78	1949	Complete Genome	NCBI
27	GCA_002287905.1^	Lactobacillus gasseri DSM 14869	Vaginal	2013	Sweden	1866970	1	1866970	34.02	1873	Complete Genome	NCBI
28	GCA_009857935.1^	Lactobacillus gasseri Indica1	high vaginal swabs	2016	India	2096244	5	1845454	34.92	1547	Contig	THSTI
29	GCA_000149065.2^	Lactobacillus iners LactinV 11V1-d	Vaginal	2010	NA*	1310250	27	83965	32.62	1338	Contig	NCBI
30	GCA_000149085.2^	Lactobacillus iners LactinV 09V1-c	Vaginal	2010	NA*	1312334	35	75367	32.66	1361	Contig	NCBI
31	GCA_000160875.1^	Lactobacillus iners DSM 13335	Urinary tract	2009	USA	1277649	12	246521	32.3	1214	Scaffold	NCBI
32	GCA_000179935.1^	Lactobacillus iners LEAF 2053A-b	Vaginal	2010	USA	1368717	37	86947	32.36	1277	Contig	NCBI
33	GCA_000185405.1^	Lactobacillus iners ATCC 55195	Vaginal	2011	USA	1238993	7	1229783	32.02	1144	Scaffold	NCBI
34	GCA_000191685.2^	Lactobacillus iners UPII 143-D	Vaginal	2010	USA	1257583	21	119666	32.55	1186	Contig	NCBI
35	GCA_000227195.1^	Lactobacillus iners 7_1_47FAA	gastrointestinal_tract	2011	Canada	1274722	12	801884	32.55	1181	Scaffold	NCBI
36	GCA_001435015.1^	Lactobacillus iners DSM 13335	human urine	1999	China	1267657	58	305969	32.52	1164	Contig	NCBI
37	GCA_002884695.1^	Lactobacillus iners UMB1051	urine catheter	2015	USA: Maywood, IL	1304664	16	398700	32.67	1187	Scaffold	NCBI
38	GCA_009556455.1^	Lactobacillus iners LI335	urine	2000	South Korea	1363099	1	1363099	33.27	1170	Chromosome	NCBI
39	GCA_009857205.1^	Lactobacillus iners Indica1	high vaginal swabs	2016	India	1331119	1	1331119	33.2	1178	Contig	THSTI
40	GCA_010748955.1^	Lactobacillus iners KY	Vaginal flora	2019	South Korea:Daejeon	1339101	1	1339101	33.35	970	Complete Genome	NCBI
41	GCA_011058695.1^	Lactobacillus iners C0094A1	Mid-vagina	2019	USA: Baltimore	1474256	1	1474256	33.35	1285	Complete Genome	NCBI
42	GCA_011058715.1^	Lactobacillus iners C0059G1	Mid-vagina	2019	USA: Baltimore	1379123	1	1379123	33.27	1220	Complete Genome	NCBI
	* = These Genome ID are obtained from RAST server during genome annoation
	^ = These Genome ID are unique ID that are provided by NCBI
	NA* = Country name of the respective strains are not available

## Sheet: Table S5
Genome Assembly ID	Species name	Cloud	Shell	Softcore	Core
47770.744*	Lactobacillus crispatus 5.1	9	1501	680	316
47770.746*	Lactobacillus crispatus 7.2	9	1500	680	316
47770.747*	Lactobacillus crispatus 8.2	10	1499	680	316
47770.748*	Lactobacillus crispatus 9.2	109	1383	677	316
47770.749*	Lactobacillus crispatus 10.2	122	1389	678	316
GCA_000091765.1^	Lactobacillus crispatus ST1	225	1032	677	316
GCA_000466885.2^	Lactobacillus crispatus 2029	655	1201	599	316
GCA_001434005.1^	Lactobacillus crispatus DSM 20584 = JCM 1185	204	1053	671	316
GCA_002811165.1^	Lactobacillus crispatus DISK12	262	1150	675	316
GCA_003971565.1^	Lactobacillus crispatus AB70	64	1262	676	316
GCA_004103355.1^	Lactobacillus crispatus L49	594	1293	677	316
GCA_009730275.1^	Lactobacillus crispatus FDAARGOS_743	44	1193	671	316
GCA_009769205.1^	Lactobacillus crispatus DC21.1	133	978	680	316
GCA_009857225.1^	Lactobacillus crispatus Indica1	50	910	612	316
GCA_009857395.1^	Lactobacillus crispatus Indica2	79	1198	679	316
GCA_009933525.1^	Lactobacillus crispatus C25	283	1039	678	316
GCA_013487905.1^	Lactobacillus crispatus 1D	242	1181	677	316
1596.321*	Lactobacillus gasseri 221	29	743	671	316
1596.323*	Lactobacillus gasseri 219	11	831	680	316
1596.324*	Lactobacillus gasseri 218	1	828	680	316
1596.329*	Lactobacillus gasseri 217	1	829	680	316
1596.330*	Lactobacillus gasseri 216	40	844	680	316
GCA_000014425.1^	Lactobacillus gasseri ATCC 33323 = JCM 1131	88	900	676	316
GCA_000175055.1^	Lactobacillus gasseri 202-4	108	960	675	316
GCA_000439915.1^	Lactobacillus gasseri 2016	102	900	652	316
GCA_002158885.1^	Lactobacillus gasseri 4M13	245	916	677	316
GCA_002287905.1^	Lactobacillus gasseri DSM 14869	251	891	677	316
GCA_009857935.1^	Lactobacillus gasseri Indica1	175	765	573	316
GCA_000149065.2^	Lactobacillus iners LactinV 11V1-d	208	476	644	316
GCA_000149085.2^	Lactobacillus iners LactinV 09V1-c	230	487	635	316
GCA_000160875.1^	Lactobacillus iners DSM 13335	40	485	676	316
GCA_000179935.1^	Lactobacillus iners LEAF 2053A-b	129	458	677	316
GCA_000185405.1^	Lactobacillus iners ATCC 55195	56	401	674	316
GCA_000191685.2^	Lactobacillus iners UPII 143-D	55	441	676	316
GCA_000227195.1^	Lactobacillus iners 7_1_47FAA	49	440	679	316
GCA_001435015.1^	Lactobacillus iners DSM 13335	23	454	676	316
GCA_002884695.1^	Lactobacillus iners UMB1051	41	448	680	316
GCA_009556455.1^	Lactobacillus iners LI335	14	459	678	316
GCA_009857205.1^	Lactobacillus iners Indica1	30	451	679	316
GCA_010748955.1^	Lactobacillus iners KY	40	330	594	316
GCA_011058695.1^	Lactobacillus iners C0094A1	78	506	679	316
GCA_011058715.1^	Lactobacillus iners C0059G1	57	467	680	316
* = These Genome ID are obtained from RAST server during genome annoation
^ = These Genome ID are unique ID that are provided by NCBI

## Sheet: Table S6
SN	ID	species name	1	2	3	4	5	6	7	8	9	10	11	12	13	14	15	16	17	18	19	20	21	22	23	24	25	26	27	28	29	30	31	32	33	34	35	36	37	38	39	40	41	42
1	GCA_000149085.2_ASM14908v1_genomic.gbk	Lactobacillus iners LactinV 09V1-c	100	98.9	99.18	98.83	98.65	98.86	98.91	98.64	98.91	98.85	98.75	98.65	98.94	99.02	69.15	69.29	69.24	69.31	69.31	69.47	69.42	69.42	69.35	69.28	69.21	69.33	69.38	69.33	69.23	69.38	69.29	73.68	73.52	73.18	73.5	73.44	73.16	73.16	73.16	73.34	73.6	73.27
2	GCA_000185405.1_ASM18540v1_genomic.gbk	Lactobacillus iners ATCC 55195	98.9	100	98.79	99.14	99.21	99.16	99.41	98.95	99.46	99.1	99.04	99.15	99.19	99.31	69.37	69.5	69.48	69.53	69.53	69.68	69.63	69.63	69.56	69.5	69.43	69.56	69.6	69.55	69.45	69.61	69.51	73.37	73.22	73.41	73.72	73.66	73.39	73.39	73.39	73.57	73.81	73.5
3	GCA_000160875.1_ASM16087v1_genomic.gbk	Lactobacillus iners DSM 13335	99.18	98.79	100	99.64	98.96	99.21	98.77	99.02	98.8	99.15	99.01	98.89	98.8	99.42	69.03	69.17	69.24	69.3	69.3	69.34	69.29	69.29	69.33	69.16	69.18	69.32	69.35	69.38	69.21	69.27	69.27	73.67	73.4	73.06	73.38	73.32	73.04	73.04	73.04	73.23	73.47	73.16
4	GCA_001435015.1_ASM143501v1_genomic.gbk	Lactobacillus iners DSM 13335	98.83	99.14	99.64	100	99.32	99.56	99.12	99.37	99.16	99.5	99.37	99.24	99.16	99.78	69.31	69.44	69.52	69.57	69.57	69.62	69.57	69.57	69.61	69.43	69.46	69.59	69.63	69.65	69.48	69.54	69.55	73.43	73.16	73.33	73.66	73.59	73.31	73.31	73.31	73.5	73.75	73.44
5	GCA_000149065.2_ASM14906v1_genomic.gbk	Lactobacillus iners LactinV 11V1-d	98.65	99.21	98.96	99.32	100	99.29	99.12	99.08	99.18	99.26	99.31	99.44	99.07	99.12	69.4	69.52	69.6	69.65	69.65	69.7	69.65	69.65	69.69	69.51	69.55	69.68	69.71	69.74	69.57	69.63	69.64	73.5	73.22	73.39	73.72	73.66	73.38	73.38	73.38	73.57	73.81	73.49
6	GCA_000179935.1_ASM17993v1_genomic.gbk	Lactobacillus iners LEAF 2053A-b	98.86	99.16	99.21	99.56	99.29	100	99.18	99.38	99.23	99.51	99.42	99.26	99.19	99.38	69.31	69.46	69.53	69.58	69.58	69.63	69.58	69.58	69.62	69.44	69.47	69.61	69.64	69.66	69.49	69.55	69.56	73.44	73.26	73.43	73.67	73.6	73.41	73.41	73.41	73.59	73.75	73.53
7	GCA_000191685.2_ASM19168v1_genomic.gbk	Lactobacillus iners UPII 143-D	98.91	99.41	98.77	99.12	99.12	99.18	100	98.93	99.45	99.12	99.06	99.19	99.24	99.31	69.38	69.52	69.49	69.54	69.54	69.69	69.65	69.65	69.58	69.51	69.44	69.56	69.61	69.56	69.46	69.62	69.52	73.35	73.2	73.38	73.7	73.63	73.36	73.36	73.36	73.54	73.79	73.48
8	GCA_010748955.1_ASM1074895v1_genomic.gbk	Lactobacillus iners KY	98.64	98.95	99.02	99.37	99.08	99.38	98.93	100	99.02	99.35	99.21	99.1	99	99.23	69.31	69.45	69.51	69.56	69.56	69.62	69.57	69.57	69.61	69.41	69.43	69.56	69.6	69.63	69.46	69.52	69.52	73.45	73.17	73.32	73.66	73.6	73.32	73.32	73.32	73.51	73.75	73.44
9	GCA_000227195.1_Lactobacillus_sp_7_1_47FAA_V1_genomic.gbk	Lactobacillus iners 7_1_47FAA	98.91	99.46	98.8	99.16	99.18	99.23	99.45	99.02	100	99.19	99.08	99.29	99.31	99.35	69.41	69.54	69.51	69.57	69.57	69.71	69.67	69.67	69.6	69.55	69.48	69.61	69.65	69.61	69.5	69.66	69.57	73.43	73.27	73.44	73.78	73.7	73.42	73.42	73.42	73.6	73.85	73.55
10	GCA_009857205.1_ASM985720v1_genomic.gbk	Lactobacillus iners Indica1	98.85	99.1	99.15	99.5	99.26	99.51	99.12	99.35	99.19	100	99.4	99.27	99.18	99.34	69.33	69.47	69.54	69.59	69.59	69.64	69.6	69.6	69.64	69.43	69.46	69.59	69.64	69.65	69.48	69.54	69.55	73.47	73.18	73.35	73.67	73.61	73.34	73.34	73.34	73.52	73.76	73.46
11	GCA_011058715.1_ASM1105871v1_genomic.gbk	Lactobacillus iners C0059G1	98.75	99.04	99.01	99.37	99.31	99.42	99.06	99.21	99.08	99.4	100	99.4	99.28	99.2	69.34	69.48	69.55	69.6	69.6	69.65	69.6	69.6	69.64	69.44	69.47	69.61	69.64	69.66	69.49	69.55	69.56	73.47	73.18	73.36	73.67	73.62	73.34	73.34	73.34	73.52	73.77	73.45
12	GCA_011058695.1_ASM1105869v1_genomic.gbk	Lactobacillus iners C0094A1	98.65	99.15	98.89	99.24	99.44	99.26	99.19	99.1	99.29	99.27	99.4	100	99.23	99.08	69.34	69.49	69.55	69.6	69.6	69.65	69.6	69.6	69.64	69.44	69.47	69.6	69.64	69.66	69.49	69.55	69.56	73.45	73.17	73.34	73.65	73.6	73.32	73.32	73.32	73.51	73.75	73.44
13	GCA_002884695.1_ASM288469v1_genomic.gbk	Lactobacillus iners UMB1051	98.94	99.19	98.8	99.16	99.07	99.19	99.24	99	99.31	99.18	99.28	99.23	100	99.37	69.39	69.52	69.49	69.54	69.54	69.7	69.65	69.65	69.58	69.49	69.41	69.55	69.58	69.54	69.43	69.6	69.5	73.39	73.23	73.4	73.72	73.66	73.38	73.38	73.38	73.57	73.81	73.51
14	GCA_009556455.1_ASM955645v1_genomic.gbk	Lactobacillus iners LI335	99.02	99.31	99.42	99.78	99.12	99.38	99.31	99.23	99.35	99.34	99.2	99.08	99.37	100	69.38	69.51	69.48	69.54	69.54	69.68	69.64	69.64	69.57	69.47	69.4	69.54	69.57	69.53	69.43	69.58	69.5	73.4	73.24	73.41	73.72	73.67	73.4	73.4	73.4	73.58	73.83	73.51
15	GCA_000466885.2_ASM46688v2_genomic.gbk	Lactobacillus crispatus 2029	69.15	69.37	69.03	69.31	69.4	69.31	69.38	69.31	69.41	69.33	69.34	69.34	69.39	69.38	100	97.77	97.9	99.27	99.27	98.32	98.73	98.73	98.57	98.01	97.94	97.93	98.39	98.54	99.06	99.04	99.13	75.74	75.53	75.9	76.16	76.14	75.81	75.81	75.81	75.92	76.21	75.87
16	GCA_001434005.1_ASM143400v1_genomic.gbk	Lactobacillus crispatus DSM 20584 = JCM 1185	69.29	69.5	69.17	69.44	69.52	69.46	69.52	69.45	69.54	69.47	69.48	69.49	69.52	69.51	97.77	100	98.84	98.13	98.13	98.64	98.58	98.58	98.43	99.09	98.57	98.13	98.65	98.28	98.02	98.31	98.15	75.84	75.66	75.88	76.27	76.16	75.83	75.83	75.83	76.04	76.33	75.98
17	GCA_000091765.1_ASM9176v1_genomic.gbk	Lactobacillus crispatus ST1	69.24	69.48	69.24	69.52	69.6	69.53	69.49	69.51	69.51	69.54	69.55	69.55	69.49	69.48	97.9	98.84	100	98.57	98.57	98.49	98.48	98.48	98.64	99.13	99.02	98.32	98.83	98.3	98.42	98.34	98.58	75.96	75.53	75.76	76.16	76.04	75.71	75.71	75.71	75.93	76.21	75.87
18	47770.749.gbk	Lactobacillus crispatus 10.2	69.31	69.53	69.3	69.57	69.65	69.58	69.54	69.56	69.57	69.59	69.6	69.6	69.54	69.54	99.27	98.13	98.57	100	100	98.68	99.08	99.08	99.23	98.37	98.6	98.6	99.05	99.11	99.32	99.38	99.81	76.15	75.7	75.94	76.33	76.21	75.89	75.89	75.89	76.1	76.39	76.04
19	47770.748.gbk	Lactobacillus crispatus 9.2	69.31	69.53	69.3	69.57	69.65	69.58	69.54	69.56	69.57	69.59	69.6	69.6	69.54	69.54	99.27	98.13	98.57	100	100	98.68	99.08	99.08	99.23	98.36	98.6	98.6	99.05	99.11	99.32	99.38	99.81	76.14	75.7	75.93	76.33	76.21	75.88	75.88	75.88	76.1	76.38	76.04
20	GCA_002811165.1_ASM281116v1_genomic.gbk	Lactobacillus crispatus DISK12	69.47	69.68	69.34	69.62	69.7	69.63	69.69	69.62	69.71	69.64	69.65	69.65	69.7	69.68	98.32	98.64	98.49	98.68	98.68	100	99.33	99.33	99.18	98.77	98.31	98.59	99.38	98.53	98.59	98.74	98.7	76.18	75.95	76.18	76.58	76.46	76.13	76.13	76.13	76.35	76.64	76.3
21	47770.746.gbk	Lactobacillus crispatus 7.2	69.42	69.63	69.29	69.57	69.65	69.58	69.65	69.57	69.67	69.6	69.6	69.6	69.65	69.64	98.73	98.58	98.48	99.08	99.08	99.33	100	100	99.84	98.73	98.6	98.55	99.41	98.61	98.65	99.14	99.11	76.07	75.85	76.08	76.47	76.36	76.03	76.03	76.03	76.24	76.53	76.18
22	47770.747.gbk	Lactobacillus crispatus 8.2	69.42	69.63	69.29	69.57	69.65	69.58	69.65	69.57	69.67	69.6	69.6	69.6	69.65	69.64	98.73	98.58	98.48	99.08	99.08	99.33	100	100	99.84	98.73	98.6	98.55	99.41	98.61	98.65	99.14	99.11	76.07	75.85	76.08	76.47	76.36	76.03	76.03	76.03	76.24	76.53	76.18
23	47770.744.gbk	Lactobacillus crispatus 5.1	69.35	69.56	69.33	69.61	69.69	69.62	69.58	69.61	69.6	69.64	69.64	69.64	69.58	69.57	98.57	98.43	98.64	99.23	99.23	99.18	99.84	99.84	100	98.57	98.75	98.7	99.57	98.64	98.8	98.99	99.26	76.2	75.76	75.99	76.38	76.27	75.94	75.94	75.94	76.15	76.44	76.09
24	GCA_009933525.1_ASM993352v1_genomic.gbk	Lactobacillus crispatus C25	69.28	69.5	69.16	69.43	69.51	69.44	69.51	69.41	69.55	69.43	69.44	69.44	69.49	69.47	98.01	99.09	99.13	98.37	98.36	98.77	98.73	98.73	98.57	100	99	98.26	98.79	98.22	98.27	98.43	98.4	75.84	75.62	75.84	76.23	76.13	75.8	75.8	75.8	76	76.29	75.95
25	GCA_009769205.1_ASM976920v1_genomic.gbk	Lactobacillus crispatus DC21.1	69.21	69.43	69.18	69.46	69.55	69.47	69.44	69.43	69.48	69.46	69.47	69.47	69.41	69.4	97.94	98.57	99.02	98.6	98.6	98.31	98.6	98.6	98.75	99	100	98.06	98.6	97.99	98.12	98.37	98.62	76.02	75.58	75.8	76.18	76.08	75.75	75.75	75.75	75.96	76.25	75.9
26	GCA_013487905.1_ASM1348790v1_genomic.gbk	Lactobacillus crispatus 1D	69.33	69.56	69.32	69.59	69.68	69.61	69.56	69.56	69.61	69.59	69.61	69.6	69.55	69.54	97.93	98.13	98.32	98.6	98.6	98.59	98.55	98.55	98.7	98.26	98.06	100	98.87	98.38	98.47	98.54	98.66	76.09	75.68	75.92	76.27	76.17	75.87	75.87	75.87	76.09	76.34	76.02
27	GCA_009857395.1_ASM985739v1_genomic.gbk	Lactobacillus crispatus Indica2	69.38	69.6	69.35	69.63	69.71	69.64	69.61	69.6	69.65	69.64	69.64	69.64	69.58	69.57	98.39	98.65	98.83	99.05	99.05	99.38	99.41	99.41	99.57	98.79	98.6	98.87	100	98.78	98.95	98.8	99.07	76.14	75.69	75.92	76.31	76.2	75.87	75.87	75.87	76.08	76.37	76.02
28	GCA_009857225.1_ASM985722v1_genomic.gbk	Lactobacillus crispatus Indica1	69.33	69.55	69.38	69.65	69.74	69.66	69.56	69.63	69.61	69.65	69.66	69.66	69.54	69.53	98.54	98.28	98.3	99.11	99.11	98.53	98.61	98.61	98.64	98.22	97.99	98.38	98.78	100	99.04	98.86	99.14	76.01	75.67	75.97	76.35	76.23	75.91	75.91	75.91	76.12	76.41	76.06
29	GCA_009730275.1_ASM973027v1_genomic.gbk	Lactobacillus crispatus FDAARGOS_743	69.23	69.45	69.21	69.48	69.57	69.49	69.46	69.46	69.5	69.48	69.49	69.49	69.43	69.43	99.06	98.02	98.42	99.32	99.32	98.59	98.65	98.65	98.8	98.27	98.12	98.47	98.95	99.04	100	98.91	99.32	75.95	75.51	75.87	76.13	76.12	75.79	75.79	75.79	75.9	76.19	75.85
30	GCA_004103355.1_ASM410335v1_genomic.gbk	Lactobacillus crispatus L49	69.38	69.61	69.27	69.54	69.63	69.55	69.62	69.52	69.66	69.54	69.55	69.55	69.6	69.58	99.04	98.31	98.34	99.38	99.38	98.74	99.14	99.14	98.99	98.43	98.37	98.54	98.8	98.86	98.91	100	99.39	76.04	75.83	76.05	76.44	76.32	76	76	76	76.22	76.5	76.15
31	GCA_003971565.1_ASM397156v1_genomic.gbk	Lactobacillus crispatus AB70	69.29	69.51	69.27	69.55	69.64	69.56	69.52	69.52	69.57	69.55	69.56	69.56	69.5	69.5	99.13	98.15	98.58	99.81	99.81	98.7	99.11	99.11	99.26	98.4	98.62	98.66	99.07	99.14	99.32	99.39	100	76.14	75.7	75.92	76.31	76.2	75.87	75.87	75.87	76.09	76.38	76.02
32	GCA_000014425.1_ASM1442v1_genomic.gbk	Lactobacillus gasseri ATCC 33323 = JCM 1131	73.68	73.37	73.67	73.43	73.5	73.44	73.35	73.45	73.43	73.47	73.47	73.45	73.39	73.4	75.74	75.84	75.96	76.15	76.14	76.18	76.07	76.07	76.2	75.84	76.02	76.09	76.14	76.01	75.95	76.04	76.14	100	98.72	98.07	97.62	98.72	98.22	98.22	98.22	98.52	99.23	97.18
33	GCA_002287905.1_ASM228790v1_genomic.gbk	Lactobacillus gasseri DSM 14869	73.52	73.22	73.4	73.16	73.22	73.26	73.2	73.17	73.27	73.18	73.18	73.17	73.23	73.24	75.53	75.66	75.53	75.7	75.7	75.95	75.85	75.85	75.76	75.62	75.58	75.68	75.69	75.67	75.51	75.83	75.7	98.72	100	98.31	97.22	97.97	98.44	98.44	98.44	98.77	98.36	97.75
34	1596.321.gbk	Lactobacillus gasseri 221	73.18	73.41	73.06	73.33	73.39	73.43	73.38	73.32	73.44	73.35	73.36	73.34	73.4	73.41	75.9	75.88	75.76	75.94	75.93	76.18	76.08	76.08	75.99	75.84	75.8	75.92	75.92	75.97	75.87	76.05	75.92	98.07	98.31	100	97.34	98.87	99.44	99.44	99.44	99.35	98.81	97.93
35	GCA_009857935.1_ASM985793v1_genomic.gbk	Lactobacillus gasseri Indica1	73.5	73.72	73.38	73.66	73.72	73.67	73.7	73.66	73.78	73.67	73.67	73.65	73.72	73.72	76.16	76.27	76.16	76.33	76.33	76.58	76.47	76.47	76.38	76.23	76.18	76.27	76.31	76.35	76.13	76.44	76.31	97.62	97.22	97.34	100	97.99	97.48	97.48	97.48	97.86	98.36	98.96
36	1596.330_sample8_R5_gbk.gbk	Lactobacillus gasseri 216	73.44	73.66	73.32	73.59	73.66	73.6	73.63	73.6	73.7	73.61	73.62	73.6	73.66	73.67	76.14	76.16	76.04	76.21	76.21	76.46	76.36	76.36	76.27	76.13	76.08	76.17	76.2	76.23	76.12	76.32	76.2	98.72	97.97	98.87	97.99	100	99.44	99.44	99.44	98.97	99.47	97.55
37	1596.324.gbk	Lactobacillus gasseri 218	73.16	73.39	73.04	73.31	73.38	73.41	73.36	73.32	73.42	73.34	73.34	73.32	73.38	73.4	75.81	75.83	75.71	75.89	75.88	76.13	76.03	76.03	75.94	75.8	75.75	75.87	75.87	75.91	75.79	76	75.87	98.22	98.44	99.44	97.48	99.44	100	100	100	99.49	98.95	98.07
38	1596.329_sample6_R5_gbk.gbk	Lactobacillus gasseri 217	73.16	73.39	73.04	73.31	73.38	73.41	73.36	73.32	73.42	73.34	73.34	73.32	73.38	73.4	75.81	75.83	75.71	75.89	75.88	76.13	76.03	76.03	75.94	75.8	75.75	75.87	75.87	75.91	75.79	76	75.87	98.22	98.44	99.44	97.48	99.44	100	100	100	99.49	98.95	98.07
39	1596.323.gbk	Lactobacillus gasseri 219	73.16	73.39	73.04	73.31	73.38	73.41	73.36	73.32	73.42	73.34	73.34	73.32	73.38	73.4	75.81	75.83	75.71	75.89	75.88	76.13	76.03	76.03	75.94	75.8	75.75	75.87	75.87	75.91	75.79	76	75.87	98.22	98.44	99.44	97.48	99.44	100	100	100	99.49	98.95	98.07
40	GCA_000175055.1_ASM17505v1_genomic.gbk	Lactobacillus gasseri 202-4	73.34	73.57	73.23	73.5	73.57	73.59	73.54	73.51	73.6	73.52	73.52	73.51	73.57	73.58	75.92	76.04	75.93	76.1	76.1	76.35	76.24	76.24	76.15	76	75.96	76.09	76.08	76.12	75.9	76.22	76.09	98.52	98.77	99.35	97.86	98.97	99.49	99.49	99.49	100	99.25	98.43
41	GCA_000439915.1_L.gasseri_2016_V1_genomic.gbk	Lactobacillus gasseri 2016	73.6	73.81	73.47	73.75	73.81	73.75	73.79	73.75	73.85	73.76	73.77	73.75	73.81	73.83	76.21	76.33	76.21	76.39	76.38	76.64	76.53	76.53	76.44	76.29	76.25	76.34	76.37	76.41	76.19	76.5	76.38	99.23	98.36	98.81	98.36	99.47	98.95	98.95	98.95	99.25	100	97.9
42	GCA_002158885.1_ASM215888v1_genomic.gbk	Lactobacillus gasseri 4M13	73.27	73.5	73.16	73.44	73.49	73.53	73.48	73.44	73.55	73.46	73.45	73.44	73.51	73.51	75.87	75.98	75.87	76.04	76.04	76.3	76.18	76.18	76.09	75.95	75.9	76.02	76.02	76.06	75.85	76.15	76.02	97.18	97.75	97.93	98.96	97.55	98.07	98.07	98.07	98.43	97.9	100

## Sheet: Table S7
Lactobacillus gasseri
ID	secp score	location	sequence name	no of signal motif/dna binding domain
Lactobacillus gasseri 221	0.893419	cyto: 29.5, cyto_nucl: 17.1667, cyto_plas: 16.5	Contig13_fig-1596_321_peg_152	4
	0.787405	cyto: 20.5, cyto_nucl: 16, nucl: 6.5, extr: 2, mito: 1, pero: 1, golg: 1	Contig66_fig-1596_321_peg_1089
	0.945774	cyto: 10, mito: 10, extr: 4, nucl: 4, pero: 2, golg: 2	Contig82_fig-1596_321_peg_1332
	0.538029	cyto: 22, mito: 5.5, E.R._mito: 3.5, nucl: 2, plas: 1, extr: 1	Contig86_fig-1596_321_peg_1365
Lactobacillus gasseri 219	0.893419	cyto: 29.5, cyto_nucl: 17.1667, cyto_plas: 16.5	Contig2_fig-1596_323_peg_469	4
	0.787405	cyto: 20.5, cyto_nucl: 16, nucl: 6.5, extr: 2, mito: 1, pero: 1, golg: 1	Contig40_fig-1596_323_peg_1071
	0.828385	cyto: 21, mito: 6, extr: 2, nucl: 1, pero: 1, golg: 1	Contig41_fig-1596_323_peg_1095
	0.538029	cyto: 22, mito: 5.5, E.R._mito: 3.5, nucl: 2, plas: 1, extr: 1	Contig5_fig-1596_323_peg_1203
Lactobacillus gasseri 218	0.893419	cyto: 29.5, cyto_nucl: 17.1667, cyto_plas: 16.5	Contig2_fig-1596_324_peg_665	4
	0.787405	cyto: 20.5, cyto_nucl: 16, nucl: 6.5, extr: 2, mito: 1, pero: 1, golg: 1	Contig33_fig-1596_324_peg_1066
	0.828385	cyto: 21, mito: 6, extr: 2, nucl: 1, pero: 1, golg: 1	Contig34_fig-1596_324_peg_1090
	0.538029	cyto: 22, mito: 5.5, E.R._mito: 3.5, nucl: 2, plas: 1, extr: 1	Contig5_fig-1596_324_peg_1276
Lactobacillus gasseri 217	0.893419	cyto: 29.5, cyto_nucl: 17.1667, cyto_plas: 16.5	Contig_2_fig-1596_329_peg_582	4
	0.787405	cyto: 20.5, cyto_nucl: 16, nucl: 6.5, extr: 2, mito: 1, pero: 1, golg: 1	Contig_33_fig-1596_329_peg_1055
	0.828385	cyto: 21, mito: 6, extr: 2, nucl: 1, pero: 1, golg: 1	Contig_34_fig-1596_329_peg_1091
	0.538029	cyto: 22, mito: 5.5, E.R._mito: 3.5, nucl: 2, plas: 1, extr: 1	Contig_5_fig-1596_329_peg_1337
Lactobacillus gasseri 216	0.787405	cyto: 20.5, cyto_nucl: 16, nucl: 6.5, extr: 2, mito: 1, pero: 1, golg: 1	Contig_29_fig-1596_330_peg_972	3
	0.893419	cyto: 29.5, cyto_nucl: 17.1667, cyto_plas: 16.5	Contig_2_fig-1596_330_peg_748
	0.538029	cyto: 22, mito: 5.5, E.R._mito: 3.5, nucl: 2, plas: 1, extr: 1	Contig_4_fig-1596_330_peg_1254
L. crispatus
ID	secP score	location	sequence name	no of signal motif/dna binding domain
Lactobacillus crispatus 5.1	0.519022	cyto: 26.5, cyto_plas: 14.8333, cyto_nucl: 14.6667, mito: 2, nucl: 1.5, lyso: 1	scaffold00002_fig-47770_744_peg_550	8
	0.515917	mito: 14, nucl: 7, cyto: 6, extr: 5	scaffold00003_fig-47770_744_peg_766
	0.886158	cyto: 17, plas: 10, nucl: 4, mito: 1	scaffold00005_fig-47770_744_peg_1052
	0.61362	cyto: 19.5, cyto_nucl: 12, nucl: 3.5, E.R.: 3, extr: 2, pero: 2, plas: 1, cysk: 1	scaffold00008_fig-47770_744_peg_1346
	0.708095	cyto: 22, cyto_nucl: 15, nucl: 4, extr: 2, mito: 2, pero: 1, lyso: 1	scaffold00008_fig-47770_744_peg_1357
	0.568037	mito: 15.5, mito_nucl: 11.5, nucl: 6.5, cyto: 4, golg: 3, plas: 2, E.R.: 1	scaffold00009_fig-47770_744_peg_1512
	0.915181	mito: 25, cyto: 7	scaffold00018_fig-47770_744_peg_1959
	0.660654	cyto: 20.5, cyto_nucl: 18.5, nucl: 7.5, extr: 1, mito: 1, pero: 1, golg: 1	scaffold00024_fig-47770_744_peg_2149
Lactobacillus crispatus 7.2	0.519022	cyto: 26.5, cyto_plas: 14.8333, cyto_nucl: 14.6667, mito: 2, nucl: 1.5, lyso: 1	scaffold00002_fig-47770_746_peg_389	8
	0.886158	cyto: 17, plas: 10, nucl: 4, mito: 1	scaffold00003_fig-47770_746_peg_679
	0.708095	cyto: 22, cyto_nucl: 15, nucl: 4, extr: 2, mito: 2, pero: 1, lyso: 1	scaffold00006_fig-47770_746_peg_1081
	0.61362	cyto: 19.5, cyto_nucl: 12, nucl: 3.5, E.R.: 3, extr: 2, pero: 2, plas: 1, cysk: 1	scaffold00006_fig-47770_746_peg_1092
	0.515917	mito: 14, nucl: 7, cyto: 6, extr: 5	scaffold00008_fig-47770_746_peg_1234
	0.568037	mito: 15.5, mito_nucl: 11.5, nucl: 6.5, cyto: 4, golg: 3, plas: 2, E.R.: 1	scaffold00009_fig-47770_746_peg_1385
	0.915181	mito: 25, cyto: 7	scaffold00017_fig-47770_746_peg_1834
	0.660654	cyto: 20.5, cyto_nucl: 18.5, nucl: 7.5, extr: 1, mito: 1, pero: 1, golg: 1	scaffold00025_fig-47770_746_peg_2139
Lactobacillus crispatus 8.2	0.886158	cyto: 17, plas: 10, nucl: 4, mito: 1	scaffold00005_fig-47770_747_peg_1018	7
	0.61362	cyto: 19.5, cyto_nucl: 12, nucl: 3.5, E.R.: 3, extr: 2, pero: 2, plas: 1, cysk: 1	scaffold00007_fig-47770_747_peg_1235
	0.708095	cyto: 22, cyto_nucl: 15, nucl: 4, extr: 2, mito: 2, pero: 1, lyso: 1	scaffold00007_fig-47770_747_peg_1246
	0.568037	mito: 15.5, mito_nucl: 11.5, nucl: 6.5, cyto: 4, golg: 3, plas: 2, E.R.: 1	scaffold00009_fig-47770_747_peg_1499
	0.515917	mito: 14, nucl: 7, cyto: 6, extr: 5	scaffold00010_fig-47770_747_peg_1531
	0.915181	mito: 25, cyto: 7	scaffold00012_fig-47770_747_peg_1669
	0.660654	cyto: 20.5, cyto_nucl: 18.5, nucl: 7.5, extr: 1, mito: 1, pero: 1, golg: 1	scaffold00024_fig-47770_747_peg_2134
Lactobacillus crispatus 9.2	0.759326	cyto: 15, mito: 12, extr: 2, nucl: 2, golg: 1	scaffold00012_fig-47770_748_peg_629	5
	0.571545	cyto: 16.5, cyto_nucl: 16.1667, cyto_plas: 10.3333, nucl: 8.5, pero: 3, mito: 2, golg: 1	scaffold00044_fig-47770_748_peg_1346
	0.819003	extr: 21, cyto: 8, mito: 2, nucl: 1	scaffold00059_fig-47770_748_peg_1562
	0.669267	cyto: 12, mito: 12, nucl: 4, golg: 3, extr: 1	scaffold00109_fig-47770_748_peg_2027
	0.764898	cyto_nucl: 13.5, cyto: 12, nucl: 11, extr: 6, mito: 2, pero: 1	scaffold00123_fig-47770_748_peg_2103
Lactobacillus crispatus 10.2	0.786597	cyto_nucl: 14, nucl: 13.5, cyto: 13.5, cysk: 3, extr: 1, pero: 1	scaffold00001_fig-47770_749_peg_11	8
	0.759326	cyto: 15, mito: 12, extr: 2, nucl: 2, golg: 1	scaffold00011_fig-47770_749_peg_555
	0.519022	cyto: 26.5, cyto_plas: 14.8333, cyto_nucl: 14.6667, mito: 2, nucl: 1.5, lyso: 1	scaffold00014_fig-47770_749_peg_690
	0.819003	extr: 21, cyto: 8, mito: 2, nucl: 1	scaffold00061_fig-47770_749_peg_1556
	0.571545	cyto: 16.5, cyto_nucl: 16.1667, cyto_plas: 10.3333, nucl: 8.5, pero: 3, mito: 2, golg: 1	scaffold00070_fig-47770_749_peg_1659
	0.585353	cyto: 17, cyto_nucl: 14, nucl: 9, extr: 3, cysk: 1.5, cysk_plas: 1.5, mito: 1	scaffold00147_fig-47770_749_peg_1979
	0.669267	cyto: 12, mito: 12, nucl: 4, golg: 3, extr: 1	scaffold00185_fig-47770_749_peg_2031
	0.764898	cyto_nucl: 13.5, cyto: 12, nucl: 11, extr: 6, mito: 2, pero: 1	scaffold00246_fig-47770_749_peg_2111
